# Supplementary material for: Relationship between the honeydew of mealy bugs and the growth of Phlebopus portentosus
Source: PLoS One. 2020 Jun 12;15(6):e0233710. doi: 10.1371/journal.pone.0233710 (PMC7292412; doi:10.1371/journal.pone.0233710)
Supplement: S1 Appendix — (XLS) [file pone.0233710.s001.xls]

## Sheet: Experiment 1 on agar medium
Raw data of Tabel 1
Agar medium	replication	The colony diameters	growth rate	Mean	Standard error
1%honeydew	1	55.94	3.99571	3.87171	0.0807935
	2	54.48	3.89143
	3	53.29	3.80643
	4	56.9	4.06429
	5	50.41	3.60071
PDA medium	1	60.44	4.31714	4.28193	0.156892
	2	61.07	4.36214
	3	67.04	4.78857
	4	57.43	4.10214
	5	53.755	3.83964
2.0% pure agar	1	35.64	2.54571	2.51686	0.343215
	2	36.91	2.63643
	3	41.03	2.93071
	4	45.34	3.23857
	5	17.26	1.23286
