# Supplementary material for: Relationship between the honeydew of mealy bugs and the growth of Phlebopus portentosus
Source: PLoS One. 2020 Jun 12;15(6):e0233710. doi: 10.1371/journal.pone.0233710 (PMC7292412; doi:10.1371/journal.pone.0233710)
Supplement: S2 Appendix — (XLS) [file pone.0233710.s002.xls]

## Sheet: Sheet1
Raw data of table2
Days after the insect was placed on the solid substrate	Survival of mealy bugs(%)	Size of the galls (mm)		Thickness of the galls
		Length	Width
6	1	4.29475	2.2195	0.1695
6	1	4.84	4.20533	0.263
6	1	4.50067	2.50922	0.120444
9	1	4.5159	2.772	0.331143
9	1	4.0637	2.5508	0.252444
9	1	6.1207	3.6756	0.388571
12	1	4.4953	3.8499	0.266333
12	1	6.68	4.6635	0.4949
12	1	6.50552	3.725	0.2825
15	0.9	6.20167	3.85367	0.203333
15	1	4.59889	3.75467	0.354571
15	0.7	4.1567	3.1334	0.301375
18	0.9	6.20567	3.8245	0.222
18	0.9	4.8933	3.6196	0.3162
18	0.7	4.5668	3.2813	0.2386
21	0.7	5.5609	4.3253	0.2854
21	0.8	4.66478	2.97011	0.334778
21	0.7	5.678	4.5029	0.375875
24	0	4.4564	3.3033	0.2543
24	0.5	5.1081	3.3224	0.3187
24	0.2	5.231	2.6288	0.462875
27	0.2	5.658	3.502	0.339333
27	0	5.136	3.37575	0.3534
27	0.1	5.9836	4.5182	0.185125
30	0	3.7005	3.3912	0.4126
30	0.1	5.10211	4.43517	0.271
30	0	5.0632	3.2794	0.3431
33	0.1	3.7005	3.3912	0.4126
33	0	5.09989	4.43528	0.297
33	0.1	5.0922	3.1524	0.339333
36	0.1	5.2454	3.9249	0.4071
36	0	6.0501	4.5684	0.35
36	0	4.90822	3.2391	0.3324
39	0	5.567	3.439	0.463111
39	0	4.4356	3.3673	0.2053
39	0	5.41411	4.41633	0.2845
42	0	5.9399	3.7187	0.302927
42	0	4.2984	2.7241	0.322429
42	0	4.3	2.72	0.32
					Analasys
		number	mean	SD	SE	95% confidence interval of the mean		min	max
						Lower limit	Upper limit
leangth	6.00	3	4.54514	0.275332	0.158963	3.86118	5.2291	4.29475	4.84
	9.00	3	4.9001	1.08098	0.624105	2.21479	7.58541	4.0637	6.1207
	12.00	3	5.89361	1.21411	0.700966	2.8776	8.90962	4.4953	6.68
	15.00	3	4.98575	1.07597	0.621214	2.31289	7.65862	4.1567	6.20167
	18.00	3	5.22192	0.867448	0.500821	3.06706	7.37678	4.5668	6.20567
	21.00	3	5.30123	0.554281	0.320014	3.92431	6.67814	4.66478	5.678
	24.00	3	4.93183	0.416298	0.24035	3.89769	5.96597	4.4564	5.231
	27.00	3	5.59253	0.427576	0.246861	4.53038	6.65469	5.136	5.9836
	30.00	3	4.91087	1.12699	0.650666	2.11128	7.71046	3.7005	5.93
	33.00	3	4.6212	0.797557	0.46047	2.63995	6.60244	3.7005	5.09989
	36.00	3	5.46257	0.514552	0.297077	4.18435	6.74079	5.0922	6.0501
	39.00	3	4.97027	0.568247	0.328077	3.55867	6.38188	4.4356	5.567
	42.00	3	5.21747	0.838231	0.483953	3.13519	7.29975	4.2984	5.9399
	总计	39	5.11958	0.764233	0.122375	4.87184	5.36731	3.7005	6.68
width	6.00	3	2.97802	1.07271	0.619331	0.313254	5.64278	2.2195	4.20533
	9.00	3	2.99947	0.595902	0.344044	1.51916	4.47977	2.5508	3.6756
	12.00	3	4.07947	0.509628	0.294234	2.81348	5.34545	3.725	4.6635
	15.00	3	3.58058	0.390418	0.225408	2.61073	4.55043	3.1334	3.85367
	18.00	3	3.57513	0.274316	0.158377	2.89369	4.25657	3.2813	3.8245
	21.00	3	3.93277	0.838403	0.484052	1.85006	6.01548	2.97011	4.5029
	24.00	3	3.08483	0.395052	0.228083	2.10347	4.0662	2.6288	3.3224
	27.00	3	3.79865	0.626338	0.361616	2.24274	5.35456	3.37575	4.5182
	30.00	3	3.87796	0.525537	0.303419	2.57245	5.18346	3.3912	4.43517
	33.00	3	3.70196	0.637528	0.368077	2.11825	5.28567	3.2794	4.43528
	36.00	3	3.8819	0.708979	0.409329	2.1207	5.6431	3.1524	4.5684
	39.00	3	3.34847	0.101272	0.0584694	3.09689	3.60004	3.2391	3.439
	42.00	3	3.61971	0.850448	0.491007	1.50708	5.73234	2.7241	4.41633
	总计	39	3.57376	0.631915	0.101187	3.36892	3.77861	2.2195	4.6635
thickness	6.00	3	0.184315	0.0724233	0.0418136	0.00440543	0.364224	0.120444	0.263
	9.00	3	0.324053	0.0683399	0.039456	0.154287	0.493819	0.252444	0.388571
	12.00	3	0.347911	0.127553	0.0736425	0.0310531	0.664769	0.266333	0.4949
	15.00	3	0.286427	0.0767192	0.0442938	0.0958456	0.477008	0.203333	0.354571
	18.00	3	0.258933	0.0502841	0.0290316	0.134021	0.383846	0.222	0.3162
	21.00	3	0.332018	0.0453006	0.0261543	0.219485	0.444551	0.2854	0.375875
	24.00	3	0.345292	0.1068	0.061661	0.079986	0.610597	0.2543	0.462875
	27.00	3	0.292619	0.0933582	0.0539004	0.0607047	0.524534	0.185125	0.3534
	30.00	3	0.335978	0.0715146	0.041289	0.158326	0.51363	0.271	0.4126
	33.00	3	0.3509	0.0581934	0.033598	0.20634	0.49546	0.297	0.4126
	36.00	3	0.365478	0.0364383	0.0210377	0.27496	0.455996	0.339333	0.4071
	39.00	3	0.333604	0.12891	0.0744261	0.0133741	0.653833	0.2053	0.463111
	42.00	3	0.303285	0.0189668	0.0109505	0.256169	0.350401	0.2845	0.322429
	总计	39	0.31237	0.0815806	0.0130634	0.285925	0.338816	0.120444	0.4949
survival	6.00	3	1	0	0	1	1	1	1
	9.00	3	1	0	0	1	1	1	1
	12.00	3	1	0	0	1	1	1	1
	15.00	3	0.866667	0.152753	0.0881917	0.487208	1.24612	0.7	1
	18.00	3	0.833333	0.11547	0.0666667	0.54649	1.12018	0.7	0.9
	21.00	3	0.733333	0.057735	0.0333333	0.589912	0.876755	0.7	0.8
	24.00	3	0.233333	0.251661	0.145297	-0.391828	0.858494	0	0.5
	27.00	3	0.1	0.1	0.057735	-0.148414	0.348414	0	0.2
	30.00	3	0.0333333	0.057735	0.0333333	-0.110088	0.176755	0	0.1
	33.00	3	0.0666667	0.057735	0.0333333	-0.0767551	0.210088	0	0.1
	36.00	3	0.0333333	0.057735	0.0333333	-0.110088	0.176755	0	0.1
	39.00	3	0	0	0	0	0	0	0
	42.00	3	0	0	0	0	0	0	0
	总计	39	0.453846	0.440601	0.0705527	0.31102	0.596673	0	1
